# Supplementary material for: Predicting 1-Year Mortality after Hip Fracture Surgery: An Evaluation of Multiple Machine Learning Approaches
Source: J Pers Med. 2021 Jul 27;11(8):727. doi: 10.3390/jpm11080727 (PMC8401745; doi:10.3390/jpm11080727)
Supplement: Supplementary file 1 [file jpm-11-00727-s001.zip]

Archive with 1 entries (1 files):
- jpm-1287476-supplementary.pdf
